# Supplementary material for: New records of the rare calcareous sponge Paragrantia waguensis Hôzawa, 1940
Source: Zookeys. 2015 Dec 16;(546):1–20. doi: 10.3897/zookeys.546.6122 (PMC4714343; doi:10.3897/zookeys.546.6122)
Supplement: XML Treatment for Paragrantia waguensis [file zookeys.546.6122-treatment1.xml]

<!DOCTYPE tp:taxon-treatment
  PUBLIC "-//TaxonX//DTD Taxonomic Treatment Publishing DTD v0 20100105//EN" "tax-treatment-NSO.dtd">
<tp:taxon-treatment xmlns:tp="http://www.plazi.org/taxpub"><tp:treatment-meta><kwd-group><label>Taxon classification</label><kwd><named-content content-type="kingdom">Animalia</named-content></kwd><kwd><named-content content-type="order">Leucosolenida</named-content></kwd><kwd><named-content content-type="family">Grantiidae</named-content></kwd></kwd-group><mixed-citation publication-type="journal"><person-group><name><surname>Van Soest</surname><given-names>Rob W.M.</given-names></name><name><surname>Hoeksema</surname><given-names>Bert W.</given-names></name><name><surname>Reimer</surname><given-names>James D.</given-names></name><name><surname>De Voogd</surname><given-names>Nicole J.</given-names></name></person-group><article-title>New records of the rare calcareous sponge <italic><tp:taxon-name><tp:taxon-name-part taxon-name-part-type="genus">Paragrantia</tp:taxon-name-part> <tp:taxon-name-part taxon-name-part-type="species">waguensis</tp:taxon-name-part></tp:taxon-name></italic> Hôzawa, 1940</article-title><source>Zookeys</source><day>16</day><month>12</month><year>2015</year><volume>2015</volume><issue>546</issue><fpage>1</fpage><lpage>20</lpage><pub-id pub-id-type="doi">10.3897/zookeys.546.6122</pub-id></mixed-citation></tp:treatment-meta><tp:nomenclature><tp:taxon-name>
                            <tp:taxon-name-part taxon-name-part-type="genus">Paragrantia</tp:taxon-name-part>
                            <tp:taxon-name-part taxon-name-part-type="species">waguensis</tp:taxon-name-part>
                        </tp:taxon-name><tp:taxon-authority>Hôzawa, 1940</tp:taxon-authority><xref ref-type="fig" rid="F1">Figs 1</xref><xref ref-type="fig" rid="F2">, 2</xref><xref ref-type="fig" rid="F3">, 3</xref><xref ref-type="fig" rid="F4">, 4</xref><xref ref-type="fig" rid="F5">, 5</xref><tp:nomenclature-citation-list><tp:nomenclature-citation><tp:taxon-name><tp:taxon-name-part taxon-name-part-type="genus">Paragrantia</tp:taxon-name-part> <tp:taxon-name-part taxon-name-part-type="species">waguensis</tp:taxon-name-part></tp:taxon-name><comment> Hôzawa, 1940: 40, pl. V figs 8–11, text-fig. 4; <xref ref-type="bibr" rid="B8">Burton 1963</xref>: 448, text-fig. 274 as named form of <italic><tp:taxon-name><tp:taxon-name-part taxon-name-part-type="genus">Scypha</tp:taxon-name-part> <tp:taxon-name-part taxon-name-part-type="species">compressa</tp:taxon-name-part></tp:taxon-name></italic> (not: <italic><tp:taxon-name><tp:taxon-name-part taxon-name-part-type="genus">Spongia</tp:taxon-name-part> <tp:taxon-name-part taxon-name-part-type="species">compressa</tp:taxon-name-part></tp:taxon-name></italic> Fabricius, 1780).</comment></tp:nomenclature-citation><tp:nomenclature-citation><tp:taxon-name><tp:taxon-name-part taxon-name-part-type="genus">Grantia</tp:taxon-name-part> <tp:taxon-name-part taxon-name-part-type="species">waguensis</tp:taxon-name-part></tp:taxon-name><comment>; <xref ref-type="bibr" rid="B27">Van Soest et al. 2015</xref> on-line.</comment></tp:nomenclature-citation></tp:nomenclature-citation-list></tp:nomenclature><tp:treatment-sec sec-type="material"><title>Material.</title><p>Naturalis Biodiversity Center, reg. nr. <named-content xmlns:xlink="http://www.w3.org/1999/xlink" content-type="dwc:institutional_code" xlink:type="simple">RMNH</named-content> Por. 9317 (five individuals), Japan, South Kuroshio ecoregion, Okinawa, Manza, approximately <named-content xmlns:xlink="http://www.w3.org/1999/xlink" content-type="dwc:verbatimCoordinates" xlink:type="simple">26.5°N, 127.8°E</named-content>, vertical rocky wall, 25–30 m, coll. B.W. Hoeksema, 10 August 2014; Naturalis Biodiversity Center, reg.nr. <named-content xmlns:xlink="http://www.w3.org/1999/xlink" content-type="dwc:institutional_code" xlink:type="simple">RMNH</named-content> Por. 3901 (three individuals), Japan, South Kuroshio <!--PageBreak-->ecoregion, Okinawa, Onna village, approximately <named-content xmlns:xlink="http://www.w3.org/1999/xlink" content-type="dwc:verbatimCoordinates" xlink:type="simple">26.5°N, 127.8°E</named-content>, coral reef slope, 20–55 m, coll. J. Tanaka, 6 May 2006.</p><p>Syntype, 8 specimens (not seen) Tôhoku University Museum, reg.nr. <abbrev xmlns:xlink="http://www.w3.org/1999/xlink" content-type="institution" xlink:title="Tôhoku University Museum" xlink:type="simple">TUMC</abbrev> 110908, Japan, Central Kuroshio ecoregion, Mie Prefecture, Wagu, approximately <named-content xmlns:xlink="http://www.w3.org/1999/xlink" content-type="dwc:verbatimCoordinates" xlink:type="simple">34.25°N, 136.8°E</named-content>, coll. S. Hôzawa, July 1933.</p></tp:treatment-sec><tp:treatment-sec sec-type="Description"><title>Description.</title><p>Cup-shaped or tubular specimens (Fig. <xref ref-type="fig" rid="F1">1a–e</xref>), usually being a single rounded ‘person’ in life, but larger individuals may be somewhat elliptical, and occasionally consisting of two or three budded individuals. The cups or tubes have a narrow attachment to the substratum but there is no clear stalk. Outer surface pearly white and smooth, without any visible inhalant structures. The rim is pale purple in color and distinctly fringed. <tp:taxon-name><tp:taxon-name-part taxon-name-part-type="above-genus">Algae</tp:taxon-name-part></tp:taxon-name> or detritus may stick to the rim. Inside the cup, most specimens are likewise smooth and white, but one of the specimens is mottled greenish due to encrusting <tp:taxon-name><tp:taxon-name-part taxon-name-part-type="above-genus">algae</tp:taxon-name-part></tp:taxon-name> growing on its inner surface (Fig. <xref ref-type="fig" rid="F1">1d</xref>). A faint punctate inner surface pattern may be discernible in some individuals, representing the peculiar exhalant chambers characteristic for this species. Size of individuals may vary from 1 to 4 cm in height, 0.5–4 cm in diameter, thickness of the walls up to 1.5 mm. Consistency firm, somewhat flexible, but breakable under pressure. In preserved condition, the shape of the individuals alters notably: the specimens collapse and may become folded and compressed.</p><fig id="F1" position="float" orientation="portrait"><label>Figure 1.</label><caption><p>Habitus of <italic><tp:taxon-name><tp:taxon-name-part taxon-name-part-type="genus">Paragrantia</tp:taxon-name-part> <tp:taxon-name-part taxon-name-part-type="species">waguensis</tp:taxon-name-part></tp:taxon-name></italic>. <bold>a</bold> <italic>in situ</italic> photo of oval cup-shaped individual at Manza, Okinawa (photo B.W. Hoeksema of <named-content xmlns:xlink="http://www.w3.org/1999/xlink" content-type="dwc:institutional_code" xlink:type="simple">RMNH</named-content> Por. 9317) <bold>b</bold> ditto and small tubular rounded bud (photo B.W. Hoeksema) <bold>c</bold> ditto of small rounded cup-shaped individual (B.W. Hoeksema) <bold>d</bold> budded individual showing mottled algal growth, from Onna village, Okinawa (photo J. Tanaka) <bold>e</bold> preserved specimens from Manza, <named-content xmlns:xlink="http://www.w3.org/1999/xlink" content-type="dwc:institutional_code" xlink:type="simple">RMNH</named-content> Por. 3901) (scale bar = 1 cm).</p></caption><graphic xmlns:xlink="http://www.w3.org/1999/xlink" xlink:href="zookeys-546-001-g001.jpg" position="float" orientation="portrait" xlink:type="simple" id="oo_69878.jpg"/></fig><p><bold>Aquiferous system.</bold> No histological slides were made, but the structure of the skeleton suggests it is syconoid (as was also the case in Hôzawa’s material). There is no evidence of branching choanocyte chambers. Subcortical lacunae are present, regularly distributed and apparently serving as inhalant reservoirs.</p><p><bold>Skeleton of the walls.</bold> (Figs <xref ref-type="fig" rid="F2">2</xref>–<xref ref-type="fig" rid="F4">4</xref>) In cross section from external side to inside: a fairly thick cortical skeleton of relatively large triactines (Fig. <xref ref-type="fig" rid="F2">2a</xref>), an articulate tubar skeleton (Fig. <xref ref-type="fig" rid="F3">3a</xref>) consisting of three or more rows of sagittal triactines with centrifugally directed unpaired actines, subsequently a layer of subatrial strongly sagittal triactines, and an atrial skeleton (Fig. <xref ref-type="fig" rid="F4">4a–b</xref>) of tetractines and triactines, containing the three-dimensionally rounded atrial exhalant chambers (Fig. <xref ref-type="fig" rid="F4">4b</xref>) supported and covered by inwardly directed small butterfly-shaped tetractines (Figs <xref ref-type="fig" rid="F4">4c–c1</xref>) with peculiarly swollen and ornamented apical actines (see below). These small apopylar tetractines in addition to the normal atrial triactines (Fig. <xref ref-type="fig" rid="F4">4d</xref>) and tetractines (Fig. <xref ref-type="fig" rid="F4">4e</xref>) are so far unique among the <tp:taxon-name><tp:taxon-name-part taxon-name-part-type="class">Calcarea</tp:taxon-name-part></tp:taxon-name>.</p><fig id="F2" position="float" orientation="portrait"><label>Figure 2.</label><caption><p>SEM images of cortical region of <italic><tp:taxon-name><tp:taxon-name-part taxon-name-part-type="genus">Paragrantia</tp:taxon-name-part> <tp:taxon-name-part taxon-name-part-type="species">waguensis</tp:taxon-name-part></tp:taxon-name></italic> and its cortical spicules. <bold>a</bold> overview of cortical surface showing dense layer of cortical triactines <bold>b</bold> various sizes and shapes of cortical triactines.</p></caption><graphic xmlns:xlink="http://www.w3.org/1999/xlink" xlink:href="zookeys-546-001-g002.jpg" position="float" orientation="portrait" xlink:type="simple" id="oo_69879.jpg"/></fig><fig id="F3" position="float" orientation="portrait"><label>Figure 3.</label><caption><p>SEM images of cross section of <italic><tp:taxon-name><tp:taxon-name-part taxon-name-part-type="genus">Paragrantia</tp:taxon-name-part> <tp:taxon-name-part taxon-name-part-type="species">waguensis</tp:taxon-name-part></tp:taxon-name></italic> and its choanosomal spicules. <bold>a</bold> overview of cross section showing skeleton of tubar chambers and subatrial skeleton <bold>b</bold> various sizes and shapes of tubar triactines <bold>c</bold> subatrial triactines.</p></caption><graphic xmlns:xlink="http://www.w3.org/1999/xlink" xlink:href="zookeys-546-001-g003.jpg" position="float" orientation="portrait" xlink:type="simple" id="oo_69880.jpg"/></fig><fig id="F4" position="float" orientation="portrait"><label>Figure 4.</label><caption><p>SEM images of atrial region of <italic><tp:taxon-name><tp:taxon-name-part taxon-name-part-type="genus">Paragrantia</tp:taxon-name-part> <tp:taxon-name-part taxon-name-part-type="species">waguensis</tp:taxon-name-part></tp:taxon-name></italic> and its atrial spicules. <bold>a</bold> overview of atrial surface with atrial chambers <bold>b</bold> detail of atrial apopylar chambers showing the position of the apopylar spicules <bold>c</bold> apopylar spicules <bold>c1</bold> details of apical actines of <bold>c d</bold> atrial triactine <bold>e</bold> atrial tetractines.</p></caption><graphic xmlns:xlink="http://www.w3.org/1999/xlink" xlink:href="zookeys-546-001-g004.jpg" position="float" orientation="portrait" xlink:type="simple" id="oo_69882.jpg"/></fig><p><bold>Skeleton of the fringe.</bold> (Fig. <xref ref-type="fig" rid="F5">5a–b</xref>) The main support of the fringe consists of a palisade of long thick diactines tangentially covered outside and inside by sagittal triactines and tetractines differing morphologically from those of the walls.</p><fig id="F5" position="float" orientation="portrait"><label>Figure 5.</label><caption><p>SEM images of the fringe of <italic><tp:taxon-name><tp:taxon-name-part taxon-name-part-type="genus">Paragrantia</tp:taxon-name-part> <tp:taxon-name-part taxon-name-part-type="species">waguensis</tp:taxon-name-part></tp:taxon-name></italic> and its fringe spicules. <bold>a</bold> overview of fringe inner surface <bold>b</bold> detail of the same showing presence and position of the spicules <bold>c</bold> diactines <bold>d</bold> tetractines <bold>e</bold> triactines.</p></caption><graphic xmlns:xlink="http://www.w3.org/1999/xlink" xlink:href="zookeys-546-001-g005.jpg" position="float" orientation="portrait" xlink:type="simple" id="oo_69883.jpg"/></fig><p><bold>Spicules.</bold> Cortical triactines, tubar triactines, subatrial triactines, atrial triactines, atrial tetractines, apopylar tetractines, diactines from the fringe, triactines from the fringe, tetractines from the fringe.</p><p>Cortical triactines (Fig. <xref ref-type="fig" rid="F2">2b</xref>), mostly slightly sagittal, with unpaired actines generally longer than paired actines, but not infrequently all actines are about the same length with the sagittal morphology only expressed by a wider angle between the paired actines; unpaired actines 48–<italic>196.6</italic>–315 × 6–<italic>15.3</italic>–24 µm, paired actines 40–<italic>162.4</italic>–242 × 9–<italic>14.7</italic>–23 µm.</p><!--PageBreak--><!--PageBreak--><p>Tubar triactines (Fig. <xref ref-type="fig" rid="F3">3b</xref>), sagittal, unpaired actines usually longer than paired actines, with paired actines often having a wide angle with the unpaired actines, frequently rather ‘oxhorn shaped’, the ends curved slightly inwards; unpaired actines 93–<italic>195.2</italic>–270 × 8–<italic>13.6</italic>–21 µm, paired actines 92–<italic>148.2</italic>–241 × 9–<italic>13.4</italic>–21 µm.</p><p>Subatrial triactines (Fig. <xref ref-type="fig" rid="F3">3c</xref>), strongly sagittal, with paired actines wide angled, occasionally at right angles with the unpaired actines, but often not in the same plane, unpaired actines much longer than paired actines; unpaired actines 207–<italic>242.3</italic>–291 × 6–<italic>8.3</italic>–10 µm, paired actines 61–<italic>85.0</italic>–111 × 6–<italic>8.4</italic>–10 µm.</p><!--PageBreak--><p>Atrial triactines (Fig. <xref ref-type="fig" rid="F4">4d</xref>), strongly sagittal, with unpaired actines longer than the paired actines, but differentiated from the subatrial triactines by longer paired actines; unpaired actines 150–<italic>247.5</italic>–354 × 8–<italic>9.6</italic>–11 µm, paired actines 114–<italic>171.1</italic>–261 × 7–<italic>10.3</italic>–12 µm.</p><p>Atrial tetractines (Fig. <xref ref-type="fig" rid="F4">4e</xref>), sagittal, with unpaired and paired actines not strongly different in length, but occasionally the paired actines are slightly longer, and apical actines conical; unpaired actines 42–<italic>118.7</italic>–226 × 7–<italic>9.7</italic>–10 µm, paired actines 105–<italic>132.7</italic>–171 × 7–9.0–10 µm, apical actines 30–<italic>37.3</italic>–63 × 6–<italic>8.6</italic>–12 µm.</p><p>Atrial exhalant chamber tetractines (apopylar tetractines) (Figs <xref ref-type="fig" rid="F4">4c</xref>, <xref ref-type="fig" rid="F4">4c1</xref>), butterfly-shaped, sagittal, with short conical unpaired actines, distinctly longer paired actines, and with the apical actines swollen and ornamented with irregular spines, curved slightly inwards, likened to ‘torches’ by <xref ref-type="bibr" rid="B19">Hôzawa (1940</xref>: 42); unpaired actines 14–<!--PageBreak--><!--PageBreak--><italic>23.6</italic>–39 × 3–<italic>3.8</italic>–5 µm, paired actines 27–<italic>64.1</italic>–78 × 3–<italic>4.1</italic>–5 µm; apical actines 13–<italic>19.4</italic>–24 × 5–<italic>8.2</italic>–10 µm.</p><p>Diactines (Fig. <xref ref-type="fig" rid="F5">5c</xref>) from the fringe, fusiform, sharply pointed, 360–<italic>703.2</italic>–990 × 12–<italic>21.6</italic>–29 µm.</p><!--PageBreak--><p>Tetractines (Fig. <xref ref-type="fig" rid="F5">5d</xref>) from the fringe, strongly sagittal, unpaired actines longer than the paired actines, which are widely flaring, and apical actines conical, sharply pointed; unpaired actines 165–<italic>284.8</italic>–528 × 9–<italic>10.6</italic>–15 µm, paired actines 81–<italic>167.6</italic>–273 × 8–<italic>10.3</italic>–12 µm, apical actines 16–<italic>39.3</italic>–76 × 5–<italic>7.2</italic>–10 µm.</p><p>Triactines (Fig. <xref ref-type="fig" rid="F5">5e</xref>) from the fringe, strongly sagittal, with much longer unpaired actines than paired actines (similar to subatrial triactines), 156–<italic>223.5</italic>–279 × 6–<italic>8.8</italic>–10 µm, paired actines 63–<italic>84.8</italic>–105 × 7–<italic>9.2</italic>–10 µm.</p></tp:treatment-sec><tp:treatment-sec sec-type="Ecology"><title>Ecology.</title><p>No data were provided by Hôzawa, but the Okinawa specimens were from a steep reef slope at 20–55 m depth, growing among coralline and turf algae, and encrusting sponges.</p></tp:treatment-sec><tp:treatment-sec sec-type="Distribution"><title>Distribution.</title><p>Warm-temperate (Mie Prefecture) and subtropical (Okinawa) regions of Japan.</p></tp:treatment-sec><ref-list><ref id="B8"><mixed-citation xmlns:xlink="http://www.w3.org/1999/xlink" xlink:type="simple"><person-group><name name-style="western"><surname>Burton</surname><given-names>M</given-names></name></person-group> (<year>1963</year>) <article-title>A revision of the classification of the calcareous sponges.</article-title> <source>Trustees British Museum (Natural History)</source>, <publisher-loc>London</publisher-loc>, <fpage>1</fpage>–<lpage>692</lpage>. </mixed-citation></ref><ref id="B27"><mixed-citation xmlns:xlink="http://www.w3.org/1999/xlink" xlink:type="simple"><person-group><name name-style="western"><surname>Van Soest</surname><given-names>RWM</given-names></name><name name-style="western"><surname>Boury-Esnault</surname><given-names>N</given-names></name><name name-style="western"><surname>Hooper</surname><given-names>JNA</given-names></name><name name-style="western"><surname>Rützler</surname><given-names>K</given-names></name><name name-style="western"><surname>De Voogd</surname><given-names>NJ</given-names></name><name name-style="western"><surname>Alvarez de Glasby</surname><given-names>B</given-names></name><name name-style="western"><surname>Hajdu</surname><given-names>E</given-names></name><name name-style="western"><surname>Pisera</surname><given-names>AB</given-names></name><name name-style="western"><surname>Manconi</surname><given-names>R</given-names></name><name name-style="western"><surname>Schönberg</surname><given-names>C</given-names></name><name name-style="western"><surname>Janussen</surname><given-names>D</given-names></name><name name-style="western"><surname>Tabachnick</surname><given-names>KR</given-names></name><name name-style="western"><surname>Klautau</surname><given-names>M</given-names></name><name name-style="western"><surname>Picton</surname><given-names>B</given-names></name><name name-style="western"><surname>Kelly</surname><given-names>M</given-names></name><name name-style="western"><surname>Vacelet</surname><given-names>J</given-names></name><name name-style="western"><surname>Dohrmann</surname><given-names>M</given-names></name><name name-style="western"><surname>Díaz</surname><given-names>MC</given-names></name><name name-style="western"><surname>Cárdenas</surname><given-names>P</given-names></name></person-group> (<year>2015</year>) <source>World <tp:taxon-name><tp:taxon-name-part taxon-name-part-type="phylum">Porifera</tp:taxon-name-part></tp:taxon-name> database</source>. <ext-link xlink:type="simple" ext-link-type="uri" xlink:href="http://www.marinespecies.org/porifera">http://www.marinespecies.org/porifera</ext-link> [<date-in-citation content-type="access-date">accessed on 2015–01–27</date-in-citation>] </mixed-citation></ref><ref id="B19"><mixed-citation xmlns:xlink="http://www.w3.org/1999/xlink" xlink:type="simple"><person-group><name name-style="western"><surname>Hôzawa</surname><given-names>S</given-names></name></person-group> (<year>1940</year>) <article-title>On some calcareous sponges from Japan.</article-title> <source>Scientific Reports</source>, <publisher-name>Tôhoku Imperial University</publisher-name> (<volume-series>IV</volume-series>) <volume>15</volume>: <fpage>29</fpage>–<lpage>58</lpage>. </mixed-citation></ref></ref-list></tp:taxon-treatment>
